# Supplementary material for: Trends and Age-Period-Cohort Effects on the Prevalence, Incidence and Mortality of Hepatocellular Carcinoma from 2008 to 2017 in Tianjin, China
Source: Int J Environ Res Public Health. 2021 Jun 4;18(11):6034. doi: 10.3390/ijerph18116034 (PMC8200005; doi:10.3390/ijerph18116034)
Supplement: Supplementary file 1 [file ijerph-18-06034-s001.zip]

Archive with 1 entries (1 files):
- ijerph-1221623-supplementary.pdf
